# Supplementary material for: Diagnostic Stratification of Pancreatic Ductal Adenocarcinoma via Metallomics and Blood-Based Biomarkers
Source: Diagnostics (Basel). 2025 Nov 6;15(21):2818. doi: 10.3390/diagnostics15212818 (PMC12610246; doi:10.3390/diagnostics15212818)
Supplement: Supplementary file 1 [file diagnostics-15-02818-s001.zip]

Archive with 1 entries (1 files):
- diagnostics-3915317-supplementary.pdf
